# Supplementary material for: Characterization of the unique In Vitro effects of unsaturated fatty acids on the formation of amyloid β fibrils
Source: PLoS One. 2019 Jul 10;14(7):e0219465. doi: 10.1371/journal.pone.0219465 (PMC6619765; doi:10.1371/journal.pone.0219465)
Supplement: S1 File — All relative raw data in this manuscript. (XLSX) [file pone.0219465.s001.xlsx]

## Sheet: Sheet1
Data for Figure 1a:
		0h			24h
vehicle	29.123	29.111	32.156	73.967	92.631	77.741
Pal	41.376	40.235	39.607	85.165	86.371	83.9
SA	36.555	35.17	38.064	71.099	68.921	74.088
OA	137.53	129.74	134.68	152.97	152.8	158.93
AA	106.91	112.26	117.73	103.42	110.75	109.33
DHA	137.53	129.74	134.68	92.221	99.631	99.428
DPPC	31.453	32.698	34.555	68.568	71.589	67.81
POPC	27.539	28.646	28.016	57.979	59.121	58.587
PAPC	29.957	29.934	32.562	58.079	58.149	57.585
PDPC	29.448	30.667	31.339	55.129	55.384	59.779
POPE	31.949	32.36	32.712	68.288	61.839	65.762
PAPE	33.302	33.339	32.334	58.436	58.83	66.19
PDPE	30.534	31.647	31.808	87.408	80.878	80.665
SDPA	36.638	36.64	36.022	59.333	67.9	62.501
eggPA	35.004	34.544	35.015	101.23	107.32	106.09
eggPG	42.066	38.491	39.766	78.812	76.203	76.383
Data for Figure 1b:
	vehicle			Pal 50 ｵM			DHA 50 ｵM
0	21.829	21.669	21.285	22.91	24.367	22.824	26.305	25.441	24.111
1	21.387	21.477	21.798	22.665	21.544	22.325	41.705	44.156	51.593
3	21.603	23.043	21.885	23.719	23.359	24.031	58.77	44.418	44.119
6	19.838	20.559	20.052	22.625	21.696	21.725	59.97	65.775	57.731
9	21.871	22.298	21.203	21.98	21.149	22.573	49.33	51.869	56.033
12	22.091	30.261	23.54	22.885	24.069	23.421	62.65	70.01	67.411
24	81.516	37.022	77.803	49.507	65.936	60.466	55.431	58.551	55.413
Data for Figure 1c:
10 microM		20 microM		40 microM		80 microM
6.288	7.159
21.579	20.558
				22.427	21.343	22.016	22.257
				19.747	20.157	20.116	19.924
20.513	20.22	21.768	21.636	27.583	27.646	112.43	65.276
21.116	20.805	21.908	22.654	29.106	28.581	90.6	97.671
22.88	23.083	24.866	24.744	43.329	46.018	336.92	314.99
Data for Figure 5b:
	vehicle			DHA			no seed
4 h	78.666	76.865	81.487	21.169	19.236	18.141	19.188	19.088	20.516
8 h	95.553	91.495	99.08	21.682	22.688	22.666	20.852	31.891	21.706
24 h	113.35	113.61	120.21	110.05	98.502	72.619	99.621	110.89	108.91
Data for Figure 6:
Data normalized
PBS veh			PBS DHA			Ab40 veh			Ab40 DHA
0.925179	1.04619	0.953806	1.27912	1.21535	1.04099	0.839297	0.759922	0.793754	1.0475	1.08523	1.06831
Data before normalizing
PBS veh			PBS DHA			Ab40 veh			Ab40 DHA
0.711	0.804	0.733	0.983	0.934	0.8	0.645	0.584	0.61	0.805	0.834	0.821
